# Supplementary material for: Whole genome sequencing analysis of antibiotic resistant genes of Shigella species: A systematic review and meta-analysis
Source: PLoS One. 2025 Oct 28;20(10):e0334701. doi: 10.1371/journal.pone.0334701 (PMC12561957; doi:10.1371/journal.pone.0334701)
Supplement: S3 File — (XLSX) [file pone.0334701.s003.xlsx]

## Sheet: S.flexneri
country	author	publication year	study participants on sexuality	samples	WGS(N)	gyr A S83L	gyrA D87G	gyra D87Y	gyrA H211T	gyrA H211Y	gyrA S87N	gyrA L4P	gyrA A87A	gyrA A87G	gyrB Q776L	parC S80I	parC Q506L	parC R86C	qnrS	qnrS1	qnrA1	qnrB	qnrB1	qnrB4	qepA	qepA2	dfrA1	dfrA3	dfrA7	dfrA12	dfrA14	dfrA17	sul1	sul2	sul3	mphA	mphE	msrE	ermB	mdfA	tetA	tetB	tetD	catA1	floR	strA(aph(3'')-Ib)	strB(aph(6)-Id)	aac(6′)-Ib-cr	aac(3)-IId
malawi	Stenhouse GE et al	2021	non specified	stool	5	0	0	0	0	0	0	0	0	0	0	0	0	0	0	1	0	0	0	0	0	0	0	0	2	0	3	0	2	4	0	0	0	0	0	0	4	1	0	3	0	3	3	0	0
India	Sethuvel DP et al	2019	non specified	sool	23	16	0	2	0	0	0	0	0	0	2	15	3	1	0	7	0	0	0	0	0	0	21	1	0	0	0	1	0	17	0	0	0	0	0	0	4	16	0	0	0	15	15	0	0
India	Dhiviya Prabaa MS et al	2017	non specified	stool	3	0	0	0	0	0	0	0	0	0	0	0	0	0	0	0	0	0	0	0	0	0	2	0	0	0	0	0	0	0	0	0	0	0	0	0	2	0	0	0	0	3	3	0	0
England	Bardsley M et al	2020	non specified	stool	891	104	104	0	0	0	0	0	0	0	0	104	0	0	0	0	0	0	0	0	0	0	0	0	0	0	0	0	0	0	0	390	0	0	390	0	0	0	0	0	0	0	0	0	0
England	Bengtsson RJ et al	2021	MSM	sool	68	2	0	0	0	0	0	0	0	0	0	0	0	0	0	0	0	0	0	0	0	0	0	0	0	0	4	0	0	4	0	0	0	0	0	0	0	64	0	68	0	4	4	0	0
England	Mitchell HD et al	2019	MSM	sool	391	0	0	0	0	0	0	0	0	0	0	0	0	0	0	0	0	0	0	0	0	0	0	0	0	0	0	0	0	0	0	292	0	0	274	0	0	0	0	0	0	0	0	0	0
England	Locke RK et al	2021	MSM	sool	1	0	0	0	0	0	0	0	0	0	0	0	0	0	0	0	0	0	0	0	0	0	0	0	0	0	0	0	0	0	0	1	0	0	1	1	0	1	0	1	0	0	0	0	0
Netherland	van den Beld M et al	2023	MSM	stool	52	4	1	0	0	0	0	0	0	0	0	3	0	0	0	10	0	0	0	0	0	0	23	0	1	0	5	5	6	13	0	12	0	0	10	0	6	41	0	38	1	12	10	0	0
Singapore	Ko KK et al	2022	non specified	stool	5	0	0	0	0	0	0	0	0	0	0	0	0	0	0	5	0	0	0	0	0	0	0	0	0	0	5	0	0	5	0	0	0	0	0	0	0	0	0	0	0	0	0	0	0
Vietnam	Mai SN et al	2021	non specified	sool	25	0	0	0	0	0	0	0	0	0	0	0	0	0	0	1	0	0	0	0	0	0	23	0	0	0	0	0	1	19	0	1	0	0	1	0	3	20	0	21	0	2	2	0	0
Vietnam	Darton et al	2018	non specified	stool	6	0	0	0	0	0	0	0	0	0	0	0	0	0	0	0	0	0	0	0	0	0	0	0	0	0	0	0	0	0	0	6	0	0	1	0	0	0	0	0	0	0	0	0	0
Bhutan	Mai SN et al	2021	non specified	sool	6	0	0	0	0	0	0	0	0	0	0	0	0	0	0	0	0	0	0	0	0	0	5	0	0	0	0	0	0	6	0	0	0	0	0	0	0	5	0	0	0	0	0	0	0
Cambodia	Mai SN et al	2021	non specified	sool	6	0	0	0	0	0	0	0	0	0	0	0	0	0	0	0	0	0	0	0	0	0	6	0	0	0	0	0	0	6	6	0	0	0	0	0	0	6	0	5	0	0	0	0	0
Thailand	Mai SN et al	2021	non specified	sool	45	0	0	0	0	0	0	0	0	0	0	0	0	0	0	0	0	0	0	0	0	0	36	0	0	0	0	0	3	44	0	0	0	0	0	0	11	34	0	34	0	12	11	0	0
Israel	Ezernitchi AV et al	2019	non specified	stool	19	0	0	0	0	0	0	0	0	0	0	0	0	0	0	2	0	0	0	3	0	0	14	0	0	0	5	5	2	6	0	18	0	0	6	0	1	11	0	7	0	6	6	0	0
Northern Australia	Guglielmino CJ et al	2020	non specified	stool	108	0	0	0	0	0	0	0	0	0	0	0	0	0	2	2	0	27	0	0	0	0	108	0	0	0	0	0	27	9	0	4	0	0	0	0	0	108	0	108	0	0	0	0	0
China	Yang C et al	2016	non specified	sool	24	24	0	0	0	24	1	0	0	0	0	24	0	0	3	0	0	0	0	0	0	0	24	0	0	0	0	2	0	0	0	0	0	0	0	0	0	0	0	0	0	0	0	1	0
China	Kong M et al	2023	non specified	stool	109	38	0	0	0	0	17	0	0	0	0	34	0	0	7	0	0	0	0	0	0	1	0	0	0	0	0	0	0	0	0	9	0	0	5	0	3	25	0	30	0	0	0	1	10
China	Yang L,et al	2020	non specified	sool	152	142	0	0	142	0	0	2	51	6	0	141	0	0	0	8	1	0	1	0	1	0	143	0	9	3	0	0	16	90	1	20	0	0	5	0	142	142	138	0	0	75	77	5	0
Bangladesh	Nusrin S et al	2022	non specified	stool	5	0	0	0	0	0	0	0	0	0	0	0	0	0	0	0	0	0	0	0	0	0	0	0	0	0	0	0	0	0	0	3	1	1	3	0	0	0	0	0	0	0	0	0	0
total					1944	330	105	2	142	24	18	2	51	6	2	321	3	1	12	36	1	27	1	3	1	1	405	1	12	3	22	13	57	223	7	756	1	1	696	1	176	474	138	315	1	132	131	7	10
[truncated: 25 more columns]

## Sheet: S.sonnei
country	author	publication year	study participants on sexuality	sample	WGS(N)	gyr A S83L	gyrA D87G	gyra D87Y	parC S80I	qnrS1	qnrB19	dfrA1	dfrA5	dfrA14	dfrA17	dfrAB	sul1	sul2	mphA	ermB	ermE	mdfA	tetA	tetB	catA1	strA(aph(3'')-Ib)	strB(aph(6)-Id)	aac(3)-IId	aac(3)-Iva	aadA1	aadA5	sat2	blaTEM-1	blaTEM-1B	blaTEM-1C	blaTEM-117	blaOXA-1	blaDHA-1	blaCTX-M-3	blaCTX-M-14	blaCTX-M-15	blaCTX-M-27
India	Sethuvel DP et al	2019	non specified	stool	15	15	0	0	15	0	0	13	2	0	0	0	1	12	0	0	0	0	0	1	0	12	12	0	0	1	0	0	0	1	0	0	1	0	0	0	3	0	89
England	Sadouki et al	2017	non specified	stool	341	47	0	20	7	16	18	314	3	13	21	2	25	281	6	49	0	0	0	0	9	267	267	6	1	164	8	0	68	0	0	4	9	0	5	2	26	9	1667
England	Bardsley M et al	2020	non specified	stool	1140	441	441	0	441	0	0	0	0	0	0	0	0	0	406	406	0	0	0	0	0	0	0	0	0	0	0	0	0	0	0	0	0	0	0	0	0	0	2135
England	Bengtsson RJ et al	2021	MSM	stool	46	19	19	0	19	0	0	46	0	0	0	0	0	30	0	0	0	0	30	0	0	30	30	0	0	46	0	0	0	3	0	0	0	0	0	0	0	0	272
England	Locke RK et al	2021	MSM	stool	3	3	1	0	1	0	0	3	0	0	1	0	0	2	3	3	0	3	2	0	0	2	2	0	0	2	10	3	0	0	0	0	0	0	0	0	0	3	44
Netherland	van den Beld M et al	2023	MSM	stool	55	29	23	0	24	0	0	53	0	2	15	0	15	51	17	16	0	0	41	1	0	51	44	0	0	15	15	0	0	14	0	0	0	0	0	0	0	4	430
Vietnam	Darton et al	2018	non specified	stool	16	0	0	0	0	0	0	0	0	0	0	0	0	0	14	2	0	0	0	0	0	0	0	0	0	0	0	0	0	0	0	0	0	0	0	0	0	0	16
Israel	Ezernitchi AV et al	2019	non specified	stool	12	0	0	0	0	0	0	12	0	0	0	0	0	2	12	0	0	12	0	0	0	2	2	0	0	12	0	0	0	10	2	0	0	0	0	0	0	0	66
Bangladesh	Nusrin S et al	2022	non specified	stool	4	0	0	0	0	0	0	0	0	0	0	0	0	0	4	4	4	0	0	0	0	0	0	0	0	0	0	0	0	0	0	0	0	0	0	0	0	0	12
Belgium	Fischer et al	2022	MSM	stool	372	200	0	200	200	0	0	4	0	0	0	0	0	0	19	19	0	0	0	0	0	0	0	0	0	4	0	0	0	0	0	0	0	1	0	0	1	23	671
Canada	Gaudreau C et al	2022	MSM	stool	31	31	0	0	0	0	0	31	0	0	0	0	0	31	31	31	0	31	31	0	0	31	31	0	0	31	0	0	0	0	0	0	0	0	0	0	0	31	341
USA	Abelman RL et al	2019	non specified	stool	22	9	0	5	5	0	0	20	0	2	1	0	5	20	2	1	0	0	16	5	2	18	18	0	0	12	0	0	0	4	3	0	2	0	0	0	0	0	150
South Asia	Chung The H, et al	2019	non specified	stool	411	134	134	0	134	0	0	0	0	0	0	0	0	0	0	0	0	0	0	0	0	0	0	0	0	0	0	0	0	0	0	0	0	0	0	0	0	0	402
total					2468	928	618	225	846	16	18	496	5	17	38	2	46	429	514	531	4	46	120	7	11	413	406	6	1	287	33	3	68	32	5	4	12	1	5	2	30	70	6295

## Sheet: S.dysenteriae
country	author	publication year	study participants on sexuality	sample	WGS(N)	gyr A S83L	gyrA D87G	gyra D87Y	gyrB Q776L	parC C435G	parC S694P	dfrA1	dfrA7	dfrA14	dfrA21	sul1	sul2	tetA	tetB	catA1	strA(aph(3'')-Ib)	strB(aph(6)-Id)	aadA1	aadA1b	aadA5	blaTEM-1	blaTEM-117	blaTEM-191	blaOXA-1	blaOXA-4	blaOXA-33	blaOXA-129	blaCTX-M-15	blaEC	blaCMY-4
India	Sethuvel DP et al	2019	non specified	stool	5	0	0	0	5	5	5	5	0	0	0	0	10	0	5	0	1	1	4	0	0	0	0	0	3	0	0	0	0	1	0	45
England	Terry et al	2018	non specified	stool	201	36	2	14	0	0	0	106	7	65	2	12	152	141	0	66	146	146	0	32	10	50	7	6	61	1	1	2	18	0	2	1085
Netherland	van den Beld M et al	2023	MSM	stool	1	0	0	0	0	0	0	0	0	0	0	0	0	0	1	1	0	0	1	0	0	0	0	0	1	0	0	0	0	0	0	4
total					207	36	2	14	5	5	5	111	7	65	2	12	162	141	6	67	147	147	5	32	10	50	7	6	65	1	1	2	18	1	2	1134

## Sheet: S.bodyi
country	author	publication year	study participants on sexuality	sample	WGS(N)	gyr A S83L	gyrA D87G	gyra D87Y	parC Q506L	qnrS1	dfrA1	dfrA3	dfrA4	dfrA7	dfrA14	sul1	sul2	mphA	mphE	msrE	ermB	tetA	tetB	strA(aph(3'')-Ib)	strB(aph(6)-Id)	aadA1	blaTEM-1B	blaOXA-1	blaCTX-M-15	blaEC
India	Dhiviya Prabaa MS et al	2017	non specified	stool	17	16	2	14	0	5	11	0	0	0	4	1	8	0	0	0	0	6	6	8	8	10	5	4	0	0	108
India	Sethuvel DP et al	2019	non specified	stool	17	4	0	4	2	8	9	5	1	0	1	0	13	0	0	0	0	5	3	10	10	9	7	1	1	4	97
Malawi	Stenhouse GE et al	2021	non specified	stool	1	0	0	0	0	0	0	0	0	1	0	0	0	0	0	0	0	1	0	1	1	0	1	0	0	0	5
Netherland	van den Beld M et al	2023	MSM	stool	1	0	0	0	0	0	1	0	0	0	0	0	1	0	0	0	0	1	0	1	1	1	0	0	0	0	6
Bangladesh	Nusrin S et al	2022	non specified	stool	3	0	0	0	0	0	0	0	0	0	0	0	0	2	1	1	2	0	0	0	0	0	0	0	0	0	6
total					39	20	2	18	2	13	21	5	1	1	5	1	22	2	1	1	2	13	9	20	20	20	13	5	1	4	222
